# Supplementary material for: The Role of Diet in Tinnitus Onset: A Hospital-Based Case-Control Study from Italy
Source: Nutrients. 2023 Jan 25;15(3):621. doi: 10.3390/nu15030621 (PMC9920666; doi:10.3390/nu15030621)
Supplement: Supplementary file 1 [file nutrients-15-00621-s001.zip]

Archive with 1 entries (1 files):
- nutrients-2059081-supplementary.pdf
